# Supplementary material for: 2-(2-Methyl-5-nitro-1H-imidazol-1-yl)ethyl 4-fluoro­benzoate
Source: Acta Crystallogr Sect E Struct Rep Online. 2012 Mar 3;68(Pt 4):o952. doi: 10.1107/S1600536812006319 (PMC3343933; doi:10.1107/S1600536812006319)
Supplement: Supplementary file 2 [file e-68-0o952-Isup2.hkl]

# 
# h,k,l, Fc-squared, Fo-squared, sigma(Fo-squared) and status flag 
# 
data_I
_shelx_title ' a in Cc' 
_shelx_refln_list_code          4 
_shelx_F_calc_maximum      196.03 
_exptl_crystal_F_000       608.00 
_reflns_d_resolution_high  0.8255 
 
loop_ 
 _symmetry_equiv_pos_as_xyz 
 'x, y, z' 
 'x, -y, z+1/2' 
 'x+1/2, y+1/2, z' 
 'x+1/2, -y+1/2, z+1/2' 
 
_cell_length_a     8.9669 
_cell_length_b    18.7844 
_cell_length_c     7.8288 
_cell_angle_alpha  90.000 
_cell_angle_beta   99.684 
_cell_angle_gamma  90.000 
 
_shelx_F_squared_multiplier     1.000 
 
loop_ 
 _refln_index_h 
 _refln_index_k 
 _refln_index_l 
 _refln_F_squared_calc 
 _refln_F_squared_meas 
 _refln_F_squared_sigma 
 _refln_observed_status 
   2   0   0    24213.45    23658.68    483.12 o 
   4   0   0     1768.18     1850.43     22.30 o 
   6   0   0     1751.47     1797.55     22.29 o 
   8   0   0        6.57        7.14      1.30 o 
  10   0   0       17.64       16.97      2.13 o 
   1   1   0     1330.95     1245.70     14.58 o 
   3   1   0     1466.19     1502.52     12.79 o 
   5   1   0      402.12      429.54      4.46 o 
   7   1   0        1.74        3.08      0.63 o 
   9   1   0       46.92       57.81      2.16 o 
   0   2   0      106.81      100.48      1.52 o 
   2   2   0    11705.46    10877.99    107.98 o 
   4   2   0     1326.63     1287.49     11.27 o 
   6   2   0       75.08       65.50      1.28 o 
   8   2   0       38.23       39.26      2.76 o 
  10   2   0      104.97      111.40      3.18 o 
   1   3   0     1394.99     1326.26     14.48 o 
   3   3   0      105.56      104.09      1.77 o 
   5   3   0       46.57       41.25      1.17 o 
   7   3   0      109.32      107.37      2.22 o 
   9   3   0       48.46       54.10      2.52 o 
   0   4   0     4625.69     5278.76     60.98 o 
   2   4   0      343.66      298.14      3.61 o 
   4   4   0      487.06      459.62      5.65 o 
   6   4   0      176.28      158.63      2.67 o 
   8   4   0       75.69       72.12      2.80 o 
  10   4   0       17.94       18.51      1.57 o 
   1   5   0     2683.59     2808.01     29.24 o 
   3   5   0       36.28       29.25      0.95 o 
   5   5   0      246.42      264.88      4.27 o 
   7   5   0      112.22      110.69      2.34 o 
   9   5   0       14.61       17.22      1.43 o 
   0   6   0     2637.13     2825.88     32.89 o 
   2   6   0     2241.83     2226.06     20.33 o 
   4   6   0      671.13      598.41      7.13 o 
   6   6   0      233.40      219.41      3.38 o 
   8   6   0      323.73      338.38      4.92 o 
  10   6   0       51.87       61.95      3.21 o 
   1   7   0     1376.61     1308.20     12.28 o 
   3   7   0     4085.57     4473.17     44.58 o 
   5   7   0      975.95      991.32     11.27 o 
   7   7   0       78.28       88.48      6.38 o 
   9   7   0      160.50      180.56      4.19 o 
   0   8   0     3164.46     3317.08     38.78 o 
   2   8   0      302.43      311.74      6.06 o 
   4   8   0       29.49       28.66      3.22 o 
   6   8   0       99.84      107.80      4.62 o 
   8   8   0        9.20        6.93      1.20 o 
  10   8   0       12.98       12.33      2.01 o 
   1   9   0     5208.64     5755.08     51.49 o 
   3   9   0     1185.68     1373.74     14.71 o 
   5   9   0      902.57      873.52     10.25 o 
   7   9   0      448.38      452.32      5.98 o 
   9   9   0       11.86        8.79      1.23 o 
   0  10   0      504.26      544.40      7.59 o 
   2  10   0      198.45      198.55      4.51 o 
   4  10   0       12.79       13.56      1.07 o 
   6  10   0      393.28      378.32      5.60 o 
   8  10   0       50.80       45.59      1.74 o 
   1  11   0      261.04      260.87      3.39 o 
   3  11   0      507.67      486.99      6.21 o 
   5  11   0      375.73      351.60      8.08 o 
   7  11   0       32.31       33.05      1.63 o 
   9  11   0       21.52       27.55      2.30 o 
   0  12   0       57.46       74.44      2.10 o 
   2  12   0      828.10      854.91      8.88 o 
   4  12   0      167.37      155.38      2.96 o 
   6  12   0       80.67       74.51      2.17 o 
   8  12   0       25.73       29.91      1.58 o 
   1  13   0      412.55      429.07      5.14 o 
   3  13   0      543.37      568.27      8.19 o 
   5  13   0      306.57      293.08      4.79 o 
   7  13   0      161.18      150.14      3.69 o 
   0  14   0      255.52      222.14      5.23 o 
   2  14   0      100.92       87.50      1.92 o 
   4  14   0      277.81      273.83      4.47 o 
   6  14   0      105.62      107.26      2.74 o 
   8  14   0       91.14       95.25      2.96 o 
   1  15   0        7.76        8.87      1.05 o 
   3  15   0      133.44      115.83      2.67 o 
   5  15   0      146.88      140.76      3.10 o 
   7  15   0        5.73        5.40      1.17 o 
   0  16   0      768.66      837.37     14.49 o 
   2  16   0     1199.65     1141.78     11.94 o 
   4  16   0      147.80      131.88      3.01 o 
   6  16   0       14.17       25.49      1.95 o 
   1  17   0       38.23       43.85      1.59 o 
   3  17   0       18.38       18.30      1.31 o 
   5  17   0       68.54       75.51      2.81 o 
   7  17   0       19.81       24.84      1.93 o 
   0  18   0       73.92       71.38      3.13 o 
   2  18   0      187.20      169.54      3.18 o 
   4  18   0      186.89      166.74      4.22 o 
   6  18   0       17.58       19.21      1.79 o 
   1  19   0       62.64       58.77      2.07 o 
   3  19   0        0.84        0.71      0.78 o 
   5  19   0       10.49        8.34      1.32 o 
   0  20   0       85.39       85.55      3.57 o 
   2  20   0        4.02        4.91      0.92 o 
   4  20   0       10.72       15.15      1.63 o 
   1  21   0        2.70        4.91      0.96 o 
   3  21   0        4.16        7.30      1.36 o 
   0  22   0       24.48       32.65      2.57 o 
   2  22   0       43.74       45.48      2.36 o 
  -9   1   1       61.18       67.20      2.86 o 
  -7   1   1       77.43       79.15      2.20 o 
  -5   1   1      260.50      303.32      3.78 o 
  -3   1   1     3006.68     2894.26     23.99 o 
  -1   1   1     1513.81     1436.49     14.77 o 
   1   1   1      716.42      698.76     10.44 o 
   3   1   1      214.85      212.24      3.40 o 
   5   1   1      117.42      100.22      1.73 o 
   7   1   1      112.19      100.11      2.16 o 
   9   1   1      104.58       98.34      2.83 o 
 -10   2   1       33.09       35.25      1.96 o 
  -8   2   1       50.56       49.67      2.23 o 
  -6   2   1       52.91       58.60      1.45 o 
  -4   2   1      688.28      631.94      6.54 o 
  -2   2   1    21300.17    21755.97    257.64 o 
   0   2   1    11271.07    11937.76    165.52 o 
   2   2   1     1412.85     1337.85     19.11 o 
   4   2   1      108.09      129.17      2.32 o 
   6   2   1       43.17       46.45      2.36 o 
   8   2   1        2.58        3.23      0.76 o 
  10   2   1        3.50        4.93      1.04 o 
  -9   3   1       17.82       22.91      1.55 o 
  -7   3   1        1.31        1.36      0.44 o 
  -5   3   1      274.47      263.13      3.47 o 
  -3   3   1      516.10      491.26      5.11 o 
  -1   3   1      136.44      120.44      1.89 o 
   1   3   1      200.83      195.35      2.08 o 
   3   3   1     2885.24     3076.09     30.92 o 
   5   3   1      261.46      272.18      4.04 o 
   7   3   1      100.73       93.83      2.13 o 
   9   3   1       62.80       67.82      2.38 o 
 -10   4   1       26.05       26.25      1.79 o 
  -8   4   1       99.79      100.73      2.68 o 
  -6   4   1       64.00       64.05      1.58 o 
  -4   4   1        1.50        1.15      0.34 o 
  -2   4   1       43.20       57.15      3.12 o 
   0   4   1      123.92      128.16      2.53 o 
   2   4   1     2757.25     2587.57     25.97 o 
   4   4   1      369.83      357.78      5.44 o 
   6   4   1      794.87      797.70      8.67 o 
   8   4   1      163.93      163.24      4.10 o 
  10   4   1        3.89        2.45      0.85 o 
  -9   5   1        0.78        1.06      0.75 o 
  -7   5   1       72.51       62.94      1.71 o 
  -5   5   1      118.09      114.98      2.07 o 
  -3   5   1      510.14      467.38      4.89 o 
  -1   5   1     1385.65     1385.50     12.81 o 
   1   5   1     4285.35     4179.82     37.03 o 
   3   5   1       86.64      115.75     10.04 o 
   5   5   1      215.98      203.14      3.35 o 
   7   5   1      107.69      104.09      2.39 o 
   9   5   1       14.38       14.66      1.36 o 
 -10   6   1       19.13       20.79      1.66 o 
  -8   6   1       37.21       45.99      1.97 o 
  -6   6   1      141.77      138.03      2.51 o 
  -4   6   1     1097.17     1062.82     11.65 o 
  -2   6   1       27.05       27.99      0.80 o 
   0   6   1      407.75      434.16      4.52 o 
   2   6   1      979.85      921.05      9.87 o 
   4   6   1      122.66      123.68      2.30 o 
   6   6   1      278.87      259.95      4.18 o 
   8   6   1       59.87       62.27      1.93 o 
  10   6   1       16.08       16.57      1.56 o 
  -9   7   1       23.74       29.16      1.75 o 
  -7   7   1       55.54       58.95      1.73 o 
  -5   7   1       57.85       58.63      3.26 o 
  -3   7   1      513.31      651.91     22.52 o 
  -1   7   1     2032.30     2109.88     25.61 o 
   1   7   1      985.40     1008.43     10.65 o 
   3   7   1      545.70      567.39      6.69 o 
   5   7   1       20.60       20.12      1.11 o 
   7   7   1       40.94       43.46      1.77 o 
   9   7   1       46.35       49.33      2.15 o 
 -10   8   1       58.26       58.33      2.59 o 
  -8   8   1      464.64      473.93      6.33 o 
  -6   8   1      112.36      109.86      2.28 o 
  -4   8   1      763.32      713.81      7.44 o 
  -2   8   1     2623.01     2716.21     24.83 o 
   0   8   1     1373.81     1431.07     13.54 o 
   2   8   1     1313.01     1325.30     13.94 o 
   4   8   1      180.52      180.60      3.00 o 
   6   8   1      143.59      140.74      2.91 o 
   8   8   1      105.43       94.90      2.42 o 
  -9   9   1        3.80        5.21      1.65 o 
  -7   9   1      165.77      161.31      3.08 o 
  -5   9   1       48.30       61.66      1.96 o 
  -3   9   1       31.90       40.72      3.66 o 
  -1   9   1     2044.53     2129.88     19.76 o 
   1   9   1      461.36      620.30      7.88 o 
   3   9   1      368.84      458.06     24.39 o 
   5   9   1      261.42      249.12      5.32 o 
   7   9   1      100.24      107.47      3.25 o 
   9   9   1       82.02       75.87      5.49 o 
  -8  10   1       20.50       21.67      1.35 o 
  -6  10   1      311.78      296.80      4.35 o 
  -4  10   1      797.09      847.64     11.14 o 
  -2  10   1      668.19      657.24      6.93 o 
   0  10   1      572.43      603.39      6.66 o 
   2  10   1       99.20       96.41      1.91 o 
   4  10   1      159.26      152.47      3.73 o 
   6  10   1      248.17      230.11      4.98 o 
   8  10   1        4.04        6.62      1.04 o 
  -9  11   1       35.45       41.73      2.15 o 
  -7  11   1       17.73       24.28      1.34 o 
  -5  11   1      271.60      256.59      4.14 o 
  -3  11   1       47.10       48.91      1.49 o 
  -1  11   1     1490.69     1526.32     14.69 o 
   1  11   1      422.79      474.77      5.86 o 
   3  11   1      148.11      127.03      2.44 o 
   5  11   1      157.71      155.84      3.06 o 
   7  11   1       37.17       36.28      2.36 o 
   9  11   1        2.78        5.20      1.14 o 
  -8  12   1       48.32       48.26      1.88 o 
  -6  12   1       63.69       59.88      1.99 o 
  -4  12   1      125.88      112.85      2.15 o 
  -2  12   1      111.54      128.10      2.60 o 
   0  12   1      168.80      157.04      2.85 o 
   2  12   1      685.23      692.41      8.22 o 
   4  12   1      324.31      313.16      4.67 o 
   6  12   1      245.78      228.29      4.55 o 
   8  12   1        2.48        3.21      1.10 o 
  -7  13   1       31.99       32.20      1.55 o 
  -5  13   1       70.59       69.97      2.06 o 
  -3  13   1       99.00       95.97      1.98 o 
  -1  13   1      454.07      412.21      5.04 o 
   1  13   1       50.93       79.52      3.44 o 
   3  13   1      175.33      175.41      3.98 o 
   5  13   1      142.89      134.91      2.93 o 
   7  13   1       28.29       29.39      1.94 o 
  -8  14   1        0.53        0.26      0.62 o 
  -6  14   1       22.51       21.33      1.55 o 
  -4  14   1       51.71       58.94      6.08 o 
  -2  14   1      209.61      204.99      3.18 o 
   0  14   1     1377.14     1376.00     13.79 o 
   2  14   1      291.02      299.43      5.05 o 
   4  14   1        0.39        3.10      0.68 o 
   6  14   1       95.39      100.47      3.18 o 
   8  14   1       45.78       44.20      2.44 o 
  -7  15   1        7.15       10.08      1.08 o 
  -5  15   1       71.94       70.37      2.18 o 
  -3  15   1      403.33      397.67      5.18 o 
  -1  15   1       21.75       33.10      1.63 o 
   1  15   1     1273.78     1260.85     14.11 o 
   3  15   1       75.63       72.04      3.01 o 
   5  15   1        3.33        3.38      0.88 o 
   7  15   1       42.72       43.50      2.31 o 
  -6  16   1        8.18        9.46      1.08 o 
  -4  16   1       31.53       39.13      1.89 o 
  -2  16   1      264.32      271.11      4.04 o 
   0  16   1      167.79      152.70      2.82 o 
   2  16   1      295.66      285.25      4.56 o 
   4  16   1       24.16       27.54      1.80 o 
   6  16   1      109.95      108.65      3.45 o 
  -7  17   1        6.08        3.96      1.07 o 
  -5  17   1        1.63        1.71      0.75 o 
  -3  17   1      256.63      231.29      3.77 o 
  -1  17   1      211.34      235.02      3.77 o 
   1  17   1      119.43      105.72      2.96 o 
   3  17   1      240.29      250.04      5.15 o 
   5  17   1       22.00       18.05      1.65 o 
  -6  18   1       14.57       15.30      1.62 o 
  -4  18   1      153.98      165.10      6.69 o 
  -2  18   1      235.00      234.01      3.86 o 
   0  18   1       11.58       15.84      1.63 o 
   4  18   1       92.66      101.38      3.26 o 
   6  18   1       31.39       38.54      2.32 o 
  -5  19   1       27.20       30.88      1.81 o 
  -3  19   1       16.18       16.01      1.32 o 
  -1  19   1       40.12       36.89      1.58 o 
   1  19   1      218.27      211.03      4.57 o 
   3  19   1       61.40       59.36      5.08 o 
   5  19   1       17.91       23.26      2.24 o 
  -4  20   1       99.65      112.37      3.12 o 
  -2  20   1       19.86       22.88      1.40 o 
   0  20   1       19.47       18.27      1.36 o 
   2  20   1       14.62       14.77      2.08 o 
   4  20   1       25.92       26.39      1.95 o 
  -3  21   1      126.62      140.49      3.53 o 
  -1  21   1       21.94       23.34      1.57 o 
   1  21   1       24.92       28.53      2.56 o 
   3  21   1        5.04        4.95      1.14 o 
  -2  22   1       30.46       34.96      1.93 o 
   0  22   1       25.75       29.50      1.93 o 
   2  22   1       31.70       35.68      2.93 o 
 -10   0   2       17.52       21.64      2.93 o 
  -8   0   2       35.62       34.77      2.33 o 
  -6   0   2      540.82      563.38     10.24 o 
  -4   0   2       96.49      113.02      3.00 o 
  -2   0   2    38428.63    39143.73   2166.95 o 
   0   0   2    24697.41    21402.02    294.88 o 
   2   0   2     1964.07     1818.93     35.74 o 
   4   0   2     1899.38     1992.52     40.24 o 
   6   0   2        2.32        3.06      0.94 o 
   8   0   2      302.79      313.55      7.52 o 
  10   0   2        2.36        3.06      1.26 o 
  -9   1   2        8.83       10.28      1.15 o 
  -7   1   2      158.31      163.98      4.66 o 
  -5   1   2      758.28      769.90      8.98 o 
  -3   1   2      642.53      575.02      6.49 o 
  -1   1   2     1463.06     1576.80     15.69 o 
   1   1   2      142.48      141.05      2.55 o 
   3   1   2      736.36      740.53     11.38 o 
   5   1   2      108.80      104.80      3.95 o 
   7   1   2      111.65      109.92      2.39 o 
   9   1   2      119.12      116.01      3.14 o 
 -10   2   2       27.71       30.31      1.85 o 
  -8   2   2       91.53       87.63      2.48 o 
  -6   2   2        9.40        8.80      0.86 o 
  -4   2   2     3572.70     3788.85     37.60 o 
  -2   2   2    36958.68    38875.56   1349.41 o 
   0   2   2     1790.73     1787.27     20.64 o 
   2   2   2     1234.60     1252.89     17.83 o 
   4   2   2     2029.41     2239.96     26.22 o 
   6   2   2      139.48      143.72      2.64 o 
   8   2   2      179.83      169.07      3.66 o 
  10   2   2       32.52       33.60      2.04 o 
  -9   3   2       13.86       14.65      1.48 o 
  -7   3   2        9.92        7.72      0.90 o 
  -5   3   2      268.49      286.00      4.22 o 
  -3   3   2      886.67      888.34     10.44 o 
  -1   3   2     1557.14     1626.77     16.26 o 
   1   3   2     1909.53     1786.68     17.94 o 
   3   3   2      872.02      900.02     11.13 o 
   5   3   2      105.08      113.11      2.82 o 
   7   3   2       75.29       69.15      1.90 o 
   9   3   2        7.94        6.18      1.05 o 
 -10   4   2        4.18        4.17      0.99 o 
  -8   4   2        3.32        3.55      0.77 o 
  -6   4   2      320.38      304.72      4.65 o 
  -4   4   2     1485.29     1492.60     15.67 o 
  -2   4   2      329.92      302.10      3.65 o 
   0   4   2     5576.07     5477.17     75.29 o 
   2   4   2      465.51      437.24      6.39 o 
   4   4   2      186.91      162.98      2.79 o 
   6   4   2      204.30      193.26      3.91 o 
   8   4   2      115.79      119.09      3.48 o 
  -9   5   2        4.81        4.53      1.14 o 
  -7   5   2      144.86      147.14      3.13 o 
  -5   5   2      406.99      432.65     13.39 o 
  -3   5   2      204.71      184.31      2.44 o 
  -1   5   2       57.69       46.88      0.92 o 
   1   5   2     2411.86     2465.67     28.11 o 
   3   5   2      533.15      571.62      7.32 o 
   5   5   2      329.10      323.73      4.72 o 
   7   5   2      195.32      213.71      3.61 o 
   9   5   2       20.25       24.08      2.10 o 
 -10   6   2       78.97       82.71      2.81 o 
  -8   6   2      111.57      118.20      2.98 o 
  -6   6   2        3.89        5.91      0.78 o 
  -4   6   2      826.83      853.66      8.59 o 
  -2   6   2     3593.02     3880.71     44.76 o 
   0   6   2        6.16        3.59      0.35 o 
   2   6   2      273.08      305.99      3.85 o 
   4   6   2     1060.57     1083.78     12.04 o 
   6   6   2      411.82      386.29      6.11 o 
   8   6   2       90.37       89.96      2.35 o 
  -9   7   2      152.59      160.86      3.76 o 
  -7   7   2       44.38       40.49      1.70 o 
  -5   7   2      410.81      404.81      4.98 o 
  -3   7   2     1241.81     1259.36     12.05 o 
  -1   7   2     2261.29     2534.01     25.62 o 
   1   7   2      966.21     1029.46     11.19 o 
   3   7   2     1747.75     1914.32     19.90 o 
   5   7   2      326.10      346.28      4.98 o 
   7   7   2      478.54      459.38      6.66 o 
   9   7   2       81.60       86.85      3.73 o 
 -10   8   2       17.00       21.67      2.07 o 
  -8   8   2       73.52       71.43      2.36 o 
  -6   8   2       47.53       49.09      1.76 o 
  -4   8   2      274.44      268.41      8.34 o 
  -2   8   2      661.06      681.44      7.73 o 
   0   8   2      326.62      299.37      3.93 o 
   2   8   2      569.93      576.27      6.67 o 
   4   8   2       11.94       10.66      0.78 o 
   6   8   2       34.38       36.36      1.51 o 
   8   8   2       59.97       58.47      2.30 o 
  -9   9   2       24.73       25.17      1.77 o 
  -7   9   2      505.68      510.38      6.51 o 
  -5   9   2      203.36      210.80      3.71 o 
  -3   9   2      544.43      583.58      6.33 o 
  -1   9   2      555.96      617.92      7.16 o 
   1   9   2     2326.59     2226.69     29.35 o 
   3   9   2      264.24      249.59      3.63 o 
   5   9   2      279.08      254.46      4.07 o 
   7   9   2      130.48      143.40      3.89 o 
   9   9   2        1.85        2.58      0.92 o 
  -8  10   2       62.35       52.04      2.10 o 
  -6  10   2       34.67       30.94      1.34 o 
  -4  10   2      125.73      121.86      2.15 o 
  -2  10   2        4.55        4.97      0.71 o 
   0  10   2      246.43      254.81      3.65 o 
   2  10   2      368.27      354.48      4.62 o 
   4  10   2      548.38      522.90      7.00 o 
   6  10   2      304.61      306.81      5.91 o 
   8  10   2        7.12        9.32      1.35 o 
  -9  11   2       34.80       36.61      2.04 o 
  -7  11   2       49.04       48.24      1.76 o 
  -5  11   2       25.86       28.07      1.23 o 
  -3  11   2      574.75      564.02      6.60 o 
  -1  11   2     1324.09     1447.01     15.51 o 
   1  11   2       32.51       35.28      1.51 o 
   3  11   2     1293.72     1280.55     14.03 o 
   5  11   2      834.32      841.47     12.20 o 
   7  11   2       14.39       16.47      1.55 o 
  -8  12   2        7.92        8.94      1.03 o 
  -6  12   2       73.02       70.22      1.97 o 
  -4  12   2      106.41       95.10      1.97 o 
  -2  12   2       59.26       63.77      1.58 o 
   0  12   2      254.42      228.71      3.58 o 
   2  12   2       16.12       19.75      1.89 o 
   4  12   2      203.56      187.19      4.10 o 
   6  12   2       92.67       99.70      3.12 o 
   8  12   2       43.24       46.01      2.45 o 
  -7  13   2       74.61       74.54      2.66 o 
  -5  13   2      351.54      351.86      5.38 o 
  -3  13   2       11.88       13.89      1.29 o 
  -1  13   2      387.78      356.36      5.00 o 
   1  13   2       67.60       63.36      2.00 o 
   3  13   2      111.27      105.92      2.86 o 
   5  13   2       62.72       59.69      2.37 o 
   7  13   2       15.12       14.19      1.55 o 
  -8  14   2       28.46       35.72      1.82 o 
  -6  14   2       78.08       78.81      2.45 o 
  -4  14   2      102.04      102.96      2.20 o 
  -2  14   2      210.35      197.66      3.23 o 
   0  14   2      810.45      770.66      9.32 o 
   2  14   2      112.20      111.74      2.97 o 
   4  14   2      379.02      345.59      6.27 o 
   6  14   2      107.23       98.92      3.22 o 
  -7  15   2        9.96       11.16      1.10 o 
  -5  15   2       69.59       61.79      2.31 o 
  -3  15   2       21.85       26.18      1.23 o 
  -1  15   2       35.03       39.69      2.02 o 
   1  15   2      420.38      400.49      6.53 o 
   3  15   2      558.10      555.14      8.74 o 
   5  15   2       88.08       87.76      4.03 o 
   7  15   2       21.17       26.53      2.09 o 
  -6  16   2       13.60       12.19      1.23 o 
  -4  16   2      307.26      301.50      5.01 o 
  -2  16   2      186.17      164.85      3.62 o 
   0  16   2      419.18      459.33      6.47 o 
   2  16   2      651.60      614.81      9.30 o 
   4  16   2       24.85       30.50      1.86 o 
   6  16   2       14.98        8.37      1.30 o 
  -7  17   2       25.99       30.22      1.65 o 
  -5  17   2        5.37        4.16      0.98 o 
  -3  17   2       15.79       12.97      1.07 o 
  -1  17   2        6.22        8.55      0.98 o 
   1  17   2        7.09       10.38      1.14 o 
   3  17   2       82.70       83.53      2.81 o 
   5  17   2        4.78        4.90      1.46 o 
  -6  18   2       63.42       70.76      2.60 o 
  -4  18   2      214.32      208.84      4.18 o 
  -2  18   2       22.36       26.99      1.49 o 
   0  18   2      137.09      126.05      2.95 o 
   2  18   2       72.65       65.23      2.47 o 
   4  18   2        5.53       10.40      3.13 o 
  -5  19   2        8.26       12.81      1.63 o 
  -3  19   2       14.83       16.23      1.61 o 
  -1  19   2       22.81       24.92      1.86 o 
   1  19   2       38.44       39.88      2.84 o 
   3  19   2        7.66        4.06      1.39 o 
   5  19   2       40.60       46.03      9.20 o 
  -4  20   2       18.02       21.81      2.36 o 
  -2  20   2       27.53       31.26      2.09 o 
   0  20   2       16.68       16.48      2.05 o 
   2  20   2       39.47       41.38      4.15 o 
   4  20   2       29.59       36.10      3.02 o 
  -3  21   2        3.52        1.70      1.25 o 
  -1  21   2        0.46        0.88      0.91 o 
   1  21   2        1.82        3.57      1.38 o 
   3  21   2       11.30       12.57      2.03 o 
   0  22   2       18.29       20.52      4.45 o 
  -9   1   3        2.84        2.56      1.09 o 
  -7   1   3       62.04       60.46      1.94 o 
  -5   1   3     1023.82     1061.55     11.83 o 
  -3   1   3      302.28      308.53      3.93 o 
  -1   1   3      558.49      573.72      6.09 o 
   1   1   3     3507.69     3662.76     41.10 o 
   3   1   3      915.35      988.31     14.81 o 
   5   1   3        1.44        0.47      0.51 o 
   7   1   3       49.59       45.96      1.65 o 
   9   1   3       38.40       38.86      1.98 o 
 -10   2   3       10.75        9.49      1.25 o 
  -8   2   3       51.66       50.62      1.92 o 
  -6   2   3      111.95      122.15      2.64 o 
  -4   2   3     4159.77     4008.57     39.73 o 
  -2   2   3     3901.31     3939.08     38.54 o 
   0   2   3      510.49      477.30      5.14 o 
   2   2   3     1906.73     1955.63     27.19 o 
   4   2   3      280.73      273.48      6.99 o 
   6   2   3      170.63      168.44      3.35 o 
   8   2   3       14.66       18.90      1.65 o 
  -9   3   3       53.08       50.39      2.65 o 
  -7   3   3      102.72       91.71      2.43 o 
  -5   3   3      218.08      211.52      3.47 o 
  -3   3   3      999.52     1007.92     10.72 o 
  -1   3   3      548.03      554.10      7.03 o 
   1   3   3     1283.15     1267.23     14.88 o 
   3   3   3      879.58      973.63     13.93 o 
   5   3   3      413.02      418.48      6.49 o 
   7   3   3      225.53      210.76      3.66 o 
   9   3   3       11.01       10.56      1.49 o 
 -10   4   3       15.00       14.83      1.44 o 
  -8   4   3       23.64       24.97      1.54 o 
  -6   4   3      519.01      486.55      6.54 o 
  -4   4   3     1454.92     1549.90     18.08 o 
  -2   4   3      106.04      113.07      2.82 o 
   0   4   3      421.92      447.43      5.83 o 
   2   4   3      579.59      674.48      8.31 o 
   4   4   3     1523.93     1498.71     18.09 o 
   6   4   3      224.96      234.13      4.10 o 
   8   4   3       42.29       34.39      2.13 o 
  -9   5   3       17.81       19.57      1.54 o 
  -7   5   3       71.63       68.79      2.12 o 
  -5   5   3        8.02        9.04      0.83 o 
  -3   5   3      270.90      238.59      3.61 o 
  -1   5   3      104.64       94.19      1.84 o 
   1   5   3     1741.68     1817.69     21.11 o 
   3   5   3      255.74      254.06      3.87 o 
   5   5   3      724.99      655.38      8.20 o 
   7   5   3      545.06      545.42      7.63 o 
   9   5   3        2.99        4.17      1.12 o 
 -10   6   3       12.33       12.37      1.53 o 
  -8   6   3       60.93       63.76      2.44 o 
  -6   6   3       48.85       50.46      1.72 o 
  -4   6   3      472.82      496.78      6.17 o 
  -2   6   3      132.75      132.49      2.04 o 
   0   6   3      796.61      748.91     11.85 o 
   2   6   3      330.91      357.61      6.10 o 
   4   6   3      225.68      210.80      5.02 o 
   6   6   3       42.38       44.28      1.71 o 
   8   6   3       11.14       14.63      1.40 o 
  -9   7   3       85.75       88.10      3.18 o 
  -7   7   3       56.58       55.93      1.96 o 
  -5   7   3      229.13      229.04      3.31 o 
  -3   7   3      363.67      361.38      4.22 o 
  -1   7   3      662.68      649.49      8.43 o 
   1   7   3      275.52      358.53      5.36 o 
   3   7   3        1.60        0.98      0.37 o 
   5   7   3       22.06       22.19      1.77 o 
   7   7   3      147.22      143.50      4.33 o 
   9   7   3       18.95       18.62      2.52 o 
 -10   8   3       72.01       84.13      2.89 o 
  -8   8   3      137.54      130.53      3.23 o 
  -6   8   3       25.30       29.23      1.42 o 
  -4   8   3      665.12      608.61      6.62 o 
  -2   8   3      198.73      205.91      3.15 o 
   0   8   3      164.03      167.15      2.57 o 
   2   8   3      432.31      443.25      6.56 o 
   4   8   3      126.38      119.88      3.02 o 
   6   8   3      269.63      261.65      5.38 o 
   8   8   3       62.04       64.31      2.76 o 
  -9   9   3       16.20       15.20      1.78 o 
  -7   9   3        8.17        7.91      1.02 o 
  -5   9   3       63.77       63.08      3.53 o 
  -3   9   3      570.57      574.24      6.24 o 
  -1   9   3      405.22      379.99      4.27 o 
   1   9   3      113.32      120.58      2.29 o 
   3   9   3       14.24       17.48      1.15 o 
   5   9   3      157.40      148.34      4.01 o 
   7   9   3       46.05       48.26      3.31 o 
  -8  10   3       28.20       28.49      1.77 o 
  -6  10   3      269.23      246.49      4.28 o 
  -4  10   3      282.44      283.32      3.79 o 
  -2  10   3       80.51       82.43      1.65 o 
   0  10   3      350.30      327.72      3.83 o 
   2  10   3       69.64       63.43      3.04 o 
   4  10   3       67.09       63.80      2.28 o 
   6  10   3       26.03       23.65      1.74 o 
   8  10   3        8.21       10.43      1.46 o 
  -9  11   3        7.81       10.55      1.35 o 
  -7  11   3       75.01       74.49      2.93 o 
  -5  11   3       94.88       92.43      2.31 o 
  -3  11   3      549.14      529.08      7.01 o 
  -1  11   3      482.86      506.88      8.24 o 
   1  11   3       28.73       32.78      2.20 o 
   3  11   3      566.72      539.78     17.94 o 
   5  11   3      329.22      302.12      5.82 o 
   7  11   3       40.18       40.24      2.28 o 
  -8  12   3       10.09       11.88      1.29 o 
  -6  12   3       70.50       65.93      2.13 o 
  -4  12   3      127.21      129.40      2.39 o 
  -2  12   3      531.31      485.88      7.98 o 
   0  12   3       25.33       25.17      1.13 o 
   2  12   3      778.14      753.01     10.53 o 
   4  12   3     1208.80     1182.57     15.94 o 
   6  12   3       31.10       26.80      1.88 o 
  -7  13   3       66.09       66.00      2.43 o 
  -5  13   3      110.18      101.11      2.49 o 
  -3  13   3      172.47      159.67      2.70 o 
  -1  13   3      130.78      121.88      3.25 o 
   1  13   3       35.30       28.86      1.31 o 
   3  13   3      107.77      112.26      3.48 o 
   5  13   3       70.81       68.76      2.81 o 
   7  13   3        8.86       10.67      1.94 o 
  -8  14   3        8.05        7.50      1.08 o 
  -6  14   3       39.89       38.95      2.05 o 
  -4  14   3       50.95       42.67      1.43 o 
  -2  14   3      748.81      748.58      9.14 o 
   0  14   3      914.41      896.31     10.67 o 
   2  14   3       90.99       81.87      2.51 o 
   4  14   3      183.65      183.36      5.66 o 
   6  14   3      162.13      160.08      5.55 o 
  -7  15   3        6.51        5.70      1.01 o 
  -5  15   3       92.34       88.69      2.43 o 
  -3  15   3       77.91       71.29      3.57 o 
  -1  15   3      123.99      132.81      3.79 o 
   1  15   3      260.95      251.92      6.51 o 
   3  15   3       78.54       72.47      4.67 o 
   5  15   3       29.53       31.39      2.70 o 
  -6  16   3        0.67        3.80      1.02 o 
  -4  16   3       21.44       22.88      1.73 o 
  -2  16   3      154.11      145.34      4.29 o 
   0  16   3      188.76      204.74      4.83 o 
   2  16   3       12.45       12.12      2.61 o 
   4  16   3       26.12       24.87      3.82 o 
   6  16   3        9.70        8.34      1.74 o 
  -5  17   3       16.12       14.57      1.60 o 
  -3  17   3       76.67       90.67      3.08 o 
  -1  17   3      604.23      584.99      9.64 o 
   1  17   3      252.87      238.72      6.57 o 
   3  17   3       15.67       13.69      1.97 o 
   5  17   3       86.73       85.57      4.17 o 
  -6  18   3       64.95       64.42      2.88 o 
  -4  18   3      199.39      195.98      5.93 o 
  -2  18   3       37.17       35.86      2.12 o 
   0  18   3        3.11        7.18      1.53 o 
   2  18   3       20.75       15.21      2.30 o 
   4  18   3        4.31        5.72      1.63 o 
  -5  19   3       39.73       47.10      3.11 o 
  -3  19   3       11.54       14.32      1.62 o 
  -1  19   3       12.24       14.99      1.63 o 
   1  19   3       70.55       64.36      3.45 o 
   3  19   3       10.17       10.08      1.86 o 
  -4  20   3       39.40       44.39      3.11 o 
  -2  20   3       12.87       16.15      1.72 o 
   0  20   3        1.58        1.23      1.17 o 
   2  20   3        9.34       11.12      1.98 o 
  -1  21   3       26.17       25.21      2.12 o 
   1  21   3        8.72       10.05      1.86 o 
 -10   0   4        9.00        7.45      1.65 o 
  -8   0   4       53.75       54.97      2.87 o 
  -6   0   4       18.25       20.80      1.70 o 
  -4   0   4      645.40      615.44     17.28 o 
  -2   0   4      464.63      496.75      7.98 o 
   0   0   4       25.51       28.78      1.16 o 
   2   0   4      168.56      156.22      4.56 o 
   4   0   4      222.13      212.12      6.70 o 
   6   0   4      954.50      893.60     15.35 o 
   8   0   4       12.75       14.37      1.87 o 
  -9   1   4       12.74       12.90      1.32 o 
  -7   1   4       37.21       38.87      1.62 o 
  -5   1   4       49.15       46.55      1.53 o 
  -3   1   4      187.19      194.08      2.89 o 
  -1   1   4      113.48      129.64      1.90 o 
   1   1   4       30.30       41.50      1.99 o 
   3   1   4       33.20       26.33      1.40 o 
   5   1   4      225.80      231.40      4.45 o 
   7   1   4      108.97      107.50      3.27 o 
 -10   2   4        0.84        0.63      0.94 o 
  -8   2   4       32.84       41.03      1.81 o 
  -6   2   4       60.38       55.60      1.78 o 
  -4   2   4     2704.48     2848.75     28.73 o 
  -2   2   4     3017.45     3207.50     31.64 o 
   0   2   4      615.82      576.17      6.25 o 
   2   2   4      965.74     1041.55     15.15 o 
   4   2   4      229.12      226.83      7.06 o 
   6   2   4      103.53      103.71      3.07 o 
   8   2   4       16.36       12.98      1.51 o 
  -9   3   4       19.72       18.61      1.51 o 
  -7   3   4      223.46      206.07      3.88 o 
  -5   3   4       99.16       99.83      2.99 o 
  -3   3   4     1159.55     1224.08     12.88 o 
  -1   3   4     1052.64     1055.02     12.81 o 
   1   3   4      241.89      271.44      8.00 o 
   3   3   4      504.91      497.66      8.31 o 
   5   3   4      572.20      535.61      7.89 o 
   7   3   4       42.78       38.25      1.88 o 
 -10   4   4       27.81       29.44      1.89 o 
  -8   4   4       11.65       13.12      1.25 o 
  -6   4   4     1035.38     1062.93     12.25 o 
  -4   4   4     3551.03     3557.47     42.78 o 
  -2   4   4       75.13       72.03      1.87 o 
   0   4   4      149.11      147.02      2.53 o 
   2   4   4      925.18      958.48     14.09 o 
   4   4   4       50.24       47.80      2.17 o 
   6   4   4      192.22      193.14      4.47 o 
   8   4   4      110.82      117.42      3.69 o 
  -9   5   4       30.63       26.64      1.73 o 
  -7   5   4      238.96      216.38      4.01 o 
  -5   5   4       74.79       72.08      1.89 o 
  -3   5   4      418.72      444.27      5.39 o 
  -1   5   4     1178.48     1294.42     15.61 o 
   1   5   4     1329.27     1450.50     21.69 o 
   3   5   4      117.83      106.15      2.13 o 
   5   5   4      617.72      617.41     10.81 o 
   7   5   4       58.54       63.57      2.66 o 
 -10   6   4       66.78       69.48      2.62 o 
  -8   6   4       53.43       53.48      2.04 o 
  -6   6   4      127.80      123.07      2.75 o 
  -4   6   4      586.43      571.40      6.90 o 
  -2   6   4      683.18      702.92      9.20 o 
   0   6   4      171.46      174.16      4.06 o 
   2   6   4      328.36      348.72      5.97 o 
   4   6   4        1.95        1.88      0.73 o 
   6   6   4       94.87       89.89      3.03 o 
   8   6   4        4.52        3.91      0.97 o 
  -9   7   4       72.66       78.41      2.64 o 
  -7   7   4       56.90       59.78      2.05 o 
  -5   7   4      148.20      148.14      3.76 o 
  -3   7   4      353.52      348.68      4.49 o 
  -1   7   4      107.59      106.51      3.11 o 
   1   7   4      146.43      166.68      4.15 o 
   3   7   4      359.92      386.92      6.94 o 
   5   7   4      217.14      198.00      4.39 o 
   7   7   4        6.56        4.37      1.18 o 
  -8   8   4       35.84       31.94      1.71 o 
  -6   8   4      130.65      121.54      3.59 o 
  -4   8   4        1.42        1.77      0.48 o 
  -2   8   4       51.65       59.24      2.16 o 
   0   8   4      417.82      415.48      7.84 o 
   2   8   4      203.56      187.28      3.52 o 
   4   8   4       11.74       12.72      1.72 o 
   6   8   4       71.60       70.77      3.31 o 
   8   8   4        0.73       -0.25      0.81 o 
  -9   9   4        9.29        8.94      1.46 o 
  -7   9   4        8.01        7.74      1.26 o 
  -5   9   4      167.83      165.58      2.78 o 
  -3   9   4       71.78       72.15      1.52 o 
  -1   9   4      300.79      328.48      5.74 o 
   1   9   4      804.21      782.10     11.31 o 
   3   9   4      247.24      257.63      4.76 o 
   5   9   4      141.58      130.36      3.51 o 
   7   9   4       13.63       11.37      1.94 o 
  -8  10   4       13.87       16.39      1.43 o 
  -6  10   4      201.85      204.44      3.81 o 
  -4  10   4       32.54       32.34      1.15 o 
  -2  10   4       49.41       49.48      2.20 o 
   0  10   4      189.99      196.55      4.25 o 
   2  10   4       57.72       52.39      2.75 o 
   4  10   4      338.35      341.29      8.05 o 
   6  10   4        5.29        3.93      1.30 o 
  -7  11   4       35.01       39.47      1.78 o 
  -5  11   4       27.81       29.71      1.37 o 
  -3  11   4       43.38       43.60      1.59 o 
  -1  11   4      428.71      423.47     11.57 o 
   1  11   4       74.66       66.88      4.10 o 
   3  11   4      357.67      379.53      8.63 o 
   5  11   4       61.67       62.88      3.37 o 
   7  11   4       32.09       38.10      3.07 o 
  -8  12   4       52.67       50.64      2.89 o 
  -6  12   4       26.26       28.15      3.22 o 
  -4  12   4      226.90      214.15      3.89 o 
  -2  12   4      179.47      170.01      4.74 o 
   0  12   4      239.81      217.44      4.69 o 
   2  12   4       55.80       46.79      2.80 o 
   4  12   4       50.45       41.65      2.88 o 
   6  12   4        5.72        4.76      1.53 o 
  -7  13   4       49.40       49.70      3.35 o 
  -5  13   4       14.54       14.75      1.44 o 
  -3  13   4      581.67      612.99      8.09 o 
  -1  13   4      284.63      282.43      5.64 o 
   1  13   4      668.10      659.80     10.44 o 
   3  13   4      679.58      699.84     13.77 o 
   5  13   4        8.24        6.77      2.24 o 
  -6  14   4       63.22       63.34      2.62 o 
  -4  14   4       47.44       45.39      2.20 o 
  -2  14   4      475.60      522.68      8.69 o 
   0  14   4       64.02       64.95      2.66 o 
   2  14   4      438.28      405.05      9.22 o 
   4  14   4       11.61       12.09      5.20 o 
   6  14   4       14.91       15.72      2.27 o 
  -7  15   4       32.36       34.84      2.29 o 
  -5  15   4       93.75       84.47      2.94 o 
  -3  15   4       89.20       87.33      2.98 o 
  -1  15   4      126.45      123.88      3.63 o 
   1  15   4        3.70        3.73      1.85 o 
   3  15   4        2.09        3.68      1.76 o 
   5  15   4        1.23        2.49      1.42 o 
  -6  16   4       10.18       12.49      1.57 o 
  -4  16   4       30.42       31.73      2.53 o 
  -2  16   4       13.24       11.32      1.46 o 
   0  16   4      200.02      188.24      5.13 o 
   2  16   4        7.23        4.31      1.45 o 
   4  16   4       61.34       59.72      3.51 o 
  -5  17   4        0.29        0.91      1.08 o 
  -3  17   4        8.79        9.52      1.94 o 
  -1  17   4       36.88       36.97      2.26 o 
   1  17   4      127.29      122.32      4.65 o 
   3  17   4       43.27       40.11      3.08 o 
  -4  18   4       15.29       13.19      1.97 o 
  -2  18   4       25.41       24.20      2.15 o 
   0  18   4       85.52       86.62      3.31 o 
   2  18   4       48.39       55.70      3.36 o 
  -3  19   4       16.09       15.05      1.94 o 
  -1  19   4       21.45       22.70      2.02 o 
   1  19   4       36.41       50.65      3.29 o 
   3  19   4       21.72       26.58      2.71 o 
  -2  20   4       37.56       50.87      4.27 o 
   0  20   4        1.07       -0.31      1.04 o 
  -9   1   5        8.82        9.60      1.21 o 
  -7   1   5       27.82       22.42      1.39 o 
  -5   1   5       51.64       51.12      1.61 o 
  -3   1   5      157.91      152.81      2.55 o 
  -1   1   5     1456.35     1442.02     14.74 o 
   1   1   5      859.73      917.98     11.27 o 
   3   1   5      488.55      481.32      8.10 o 
   5   1   5       17.77       10.64      2.59 o 
   7   1   5       21.03       21.29      2.01 o 
 -10   2   5       10.00        7.51      1.34 o 
  -8   2   5       36.09       35.41      1.79 o 
  -6   2   5       98.79       94.84      2.85 o 
  -4   2   5      182.75      178.86      2.99 o 
  -2   2   5      178.06      181.20      2.65 o 
   0   2   5      161.71      256.94      7.68 o 
   2   2   5      264.98      240.96      4.51 o 
   4   2   5      290.61      280.59      5.76 o 
   6   2   5        7.53       10.00      1.48 o 
   8   2   5       40.97       54.61      3.10 o 
  -9   3   5       56.12       48.26      2.13 o 
  -7   3   5      139.77      132.49      3.05 o 
  -5   3   5      130.06      121.30      3.16 o 
  -3   3   5       29.86       34.23      1.15 o 
  -1   3   5      690.30      744.38      9.57 o 
   1   3   5       68.39       66.62      1.64 o 
   3   3   5      342.29      332.64      6.11 o 
   5   3   5      246.70      250.14      5.68 o 
   7   3   5       18.70       20.77      1.73 o 
  -8   4   5       40.35       40.23      1.97 o 
  -6   4   5      218.70      206.23      3.74 o 
  -4   4   5      354.01      327.27      4.51 o 
  -2   4   5      257.56      230.84      3.84 o 
   0   4   5      966.93     1065.06     20.10 o 
   2   4   5        9.12       10.93      0.86 o 
   4   4   5       86.76       82.54      2.81 o 
   6   4   5       20.30       22.87      1.85 o 
  -9   5   5       43.34       39.94      2.30 o 
  -7   5   5       22.96       19.26      1.36 o 
  -5   5   5      489.36      490.44      6.43 o 
  -3   5   5       15.68       15.04      0.80 o 
  -1   5   5      194.23      220.66      3.67 o 
   1   5   5      329.32      357.47      6.96 o 
   3   5   5      237.37      209.65      6.74 o 
   5   5   5      607.88      571.33     14.86 o 
   7   5   5       22.40       23.34      4.06 o 
  -8   6   5       68.68       63.62      2.25 o 
  -6   6   5      339.03      339.87      9.62 o 
  -4   6   5       89.47       77.65      2.67 o 
  -2   6   5       16.09       15.91      0.98 o 
   0   6   5       13.90       22.59      2.68 o 
   2   6   5      407.91      391.40     10.25 o 
   4   6   5      232.95      235.54      7.79 o 
   6   6   5       85.96       88.60      3.97 o 
  -9   7   5       20.82       24.05      2.06 o 
  -7   7   5        0.82        0.22      0.85 o 
  -5   7   5       96.93       88.52      4.26 o 
  -3   7   5       79.99       82.50      3.05 o 
  -1   7   5      283.18      294.59      4.55 o 
   1   7   5        4.24        4.53      0.98 o 
   3   7   5       84.73       66.34      3.69 o 
   5   7   5        6.46        9.34      1.62 o 
   7   7   5        5.61        5.19      1.52 o 
  -8   8   5        2.67        2.63      1.17 o 
  -6   8   5      111.13       98.88      2.99 o 
  -4   8   5       79.14       83.71      2.59 o 
  -2   8   5       34.77       39.29      1.45 o 
   0   8   5      330.15      328.82      7.92 o 
   2   8   5      305.48      291.07      8.66 o 
   4   8   5       11.91       12.81      1.71 o 
   6   8   5        6.36        6.28      1.63 o 
  -9   9   5        1.62        0.73      0.97 o 
  -7   9   5       11.21        9.88      1.31 o 
  -5   9   5        5.91        4.85      1.41 o 
  -3   9   5       70.94       72.03      2.14 o 
  -1   9   5        4.42        7.72      1.24 o 
   1   9   5      115.26      107.20      3.75 o 
   3   9   5       30.79       29.30      2.84 o 
   5   9   5       40.04       36.27      2.75 o 
   7   9   5       58.76       60.43      3.69 o 
  -8  10   5       13.05       11.66      1.60 o 
  -6  10   5        6.27        5.71      1.11 o 
  -4  10   5       41.45       41.90      1.86 o 
  -2  10   5       16.15       16.92      1.43 o 
   0  10   5      113.93      103.79      3.09 o 
   2  10   5      416.84      374.94      8.52 o 
   4  10   5      128.73      120.64      4.57 o 
   6  10   5       53.91       56.90      3.56 o 
  -7  11   5       15.07       14.28      1.59 o 
  -5  11   5       41.68       39.77      1.97 o 
  -3  11   5      274.38      292.73      5.78 o 
  -1  11   5       29.05       23.54      1.68 o 
   1  11   5      223.12      208.49      4.84 o 
   3  11   5      351.09      316.41      8.01 o 
   5  11   5       37.02       39.29      3.01 o 
  -8  12   5       11.78       12.17      1.63 o 
  -6  12   5       13.30       13.78      1.45 o 
  -4  12   5      269.98      280.31      5.74 o 
  -2  12   5      411.46      398.16      7.21 o 
   0  12   5       56.91       50.64      2.36 o 
   2  12   5      482.39      473.57     10.29 o 
   4  12   5       71.46       70.90      3.67 o 
   6  12   5       14.53       17.92      2.38 o 
  -7  13   5       59.15       59.70      2.70 o 
  -5  13   5      127.76      119.84      8.47 o 
  -3  13   5       61.71       73.02      2.81 o 
  -1  13   5      202.60      201.20      4.79 o 
   1  13   5      223.27      223.87      5.26 o 
   3  13   5       34.85       27.75      4.49 o 
   5  13   5       26.25       25.28      2.68 o 
  -6  14   5        0.46        0.48      1.14 o 
  -4  14   5        9.18       10.68      1.43 o 
  -2  14   5      161.12      143.77      3.99 o 
   0  14   5      221.12      211.69      5.11 o 
   2  14   5       47.89       46.69      3.12 o 
   4  14   5       11.71        9.70      2.35 o 
  -5  15   5        8.22        6.41      1.60 o 
  -3  15   5       79.46       79.74      3.02 o 
  -1  15   5       13.59       14.37      2.17 o 
   1  15   5        7.20        7.67      1.70 o 
   3  15   5       20.93       22.19      2.47 o 
  -6  16   5       16.84       19.02      2.38 o 
  -4  16   5       51.39       45.50      3.02 o 
  -2  16   5       59.51       55.35      2.67 o 
   0  16   5       16.60       19.07      1.88 o 
   2  16   5       20.42       24.84      2.97 o 
   4  16   5       43.45       50.29      4.31 o 
  -5  17   5        5.28        4.66      1.55 o 
  -3  17   5       69.71       71.57      3.75 o 
  -1  17   5       93.67       82.18      3.24 o 
   1  17   5        2.68        0.81      1.81 o 
   3  17   5       19.96       19.66      2.51 o 
  -4  18   5       38.06       40.86      3.11 o 
  -2  18   5        3.64        3.10      1.17 o 
   0  18   5        0.17        1.01      1.08 o 
   2  18   5       16.58       15.67      2.29 o 
  -1  19   5       72.35       70.76      3.18 o 
  -8   0   6        1.75        2.23      1.22 o 
  -6   0   6      148.88      142.88      4.31 o 
  -4   0   6       18.76       17.25      1.44 o 
  -2   0   6      534.30      553.72     12.29 o 
   0   0   6      144.17      169.85      3.72 o 
   2   0   6       88.77      102.55      3.80 o 
   4   0   6      117.79      105.85      4.49 o 
  -9   1   6        1.32        0.69      0.81 o 
  -7   1   6        2.04        2.59      0.79 o 
  -5   1   6        6.10        8.24      0.88 o 
  -3   1   6      299.31      287.54      4.02 o 
  -1   1   6      129.88      159.33      3.46 o 
   1   1   6      137.74      130.36      3.34 o 
   3   1   6       50.31       49.50      2.90 o 
   5   1   6        5.52        6.44      1.67 o 
   7   1   6       13.13       16.15      2.64 o 
  -8   2   6       12.71       14.19      1.32 o 
  -6   2   6        2.21        2.86      0.77 o 
  -4   2   6      258.49      236.70      3.68 o 
  -2   2   6       61.24       58.40      1.77 o 
   0   2   6      146.54      140.14      2.86 o 
   2   2   6      257.74      283.41      7.79 o 
   4   2   6      418.42      454.25     11.81 o 
   6   2   6       39.93       42.22      3.44 o 
  -9   3   6        7.55        9.35      1.46 o 
  -7   3   6        2.38        1.63      0.93 o 
  -5   3   6       63.94       63.40      2.71 o 
  -3   3   6      324.03      339.22      6.96 o 
  -1   3   6      359.94      362.45      5.49 o 
   1   3   6      507.69      532.54     17.43 o 
   3   3   6     1190.32     1192.41     25.61 o 
   5   3   6      175.23      170.00      6.59 o 
   7   3   6        1.38        1.59      1.48 o 
  -8   4   6      105.94       99.03      3.39 o 
  -6   4   6      612.01      599.91      9.31 o 
  -4   4   6      379.48      351.43      5.82 o 
  -2   4   6        7.03        8.20      1.17 o 
   0   4   6      259.25      265.03      5.66 o 
   2   4   6       79.56       80.50      3.91 o 
   4   4   6       36.83       33.82      2.90 o 
   6   4   6       62.80       66.01      4.35 o 
  -9   5   6       36.67       31.27      2.79 o 
  -7   5   6       10.24       12.04      1.47 o 
  -5   5   6       90.95       85.19      2.65 o 
  -3   5   6       47.21       49.87      1.80 o 
  -1   5   6      260.60      251.68      5.51 o 
   1   5   6       84.55       81.25      2.95 o 
   3   5   6       83.29       79.52      4.09 o 
   5   5   6       28.59       28.97      2.90 o 
  -8   6   6       18.64       15.79      1.74 o 
  -6   6   6       56.40       53.29      2.28 o 
  -4   6   6       30.24       31.79      1.62 o 
  -2   6   6      252.47      241.57      5.51 o 
   0   6   6      126.12      132.91      8.31 o 
   2   6   6       86.60       80.28      4.09 o 
   4   6   6      128.16      130.48      5.65 o 
   6   6   6        9.32        8.60      1.75 o 
  -7   7   6        3.03        2.17      0.96 o 
  -5   7   6       44.43       47.31      2.03 o 
  -3   7   6       67.43       66.57      4.42 o 
  -1   7   6       80.03       84.04      3.05 o 
   1   7   6       52.92       47.91      2.45 o 
   3   7   6       39.64       36.53      3.11 o 
   5   7   6       12.92       14.20      1.98 o 
  -8   8   6       15.54       15.82      1.71 o 
  -6   8   6        0.29        0.26      0.74 o 
  -4   8   6        7.04        7.02      0.99 o 
  -2   8   6        7.60       10.37      1.37 o 
   0   8   6       38.56       39.75      2.27 o 
   2   8   6       43.54       45.04      3.30 o 
   4   8   6       23.24       22.70      2.75 o 
   6   8   6       12.54       17.83      2.23 o 
  -7   9   6       10.88       11.46      1.47 o 
  -5   9   6        0.09        0.54      0.76 o 
  -3   9   6        4.21        3.03      1.12 o 
  -1   9   6      171.68      162.58      6.03 o 
   1   9   6      195.40      184.11      5.13 o 
   3   9   6       53.51       49.27      3.03 o 
   5   9   6        4.06       11.33      1.98 o 
  -6  10   6       12.77       11.57      1.37 o 
  -4  10   6       49.31       44.82      7.60 o 
  -2  10   6      329.77      330.32      7.42 o 
   0  10   6      457.86      435.20      9.02 o 
   2  10   6       97.27       88.84      3.85 o 
   4  10   6       12.93       16.66      5.30 o 
  -7  11   6        9.07        9.61      1.90 o 
  -5  11   6       41.56       43.64      2.79 o 
  -3  11   6      174.22      189.17      4.63 o 
  -1  11   6      154.75      148.31      4.06 o 
   1  11   6       24.14       24.83      1.94 o 
   3  11   6       38.44       37.87      2.87 o 
   5  11   6       27.21       28.48      2.83 o 
  -6  12   6       32.25       32.17      3.40 o 
  -4  12   6      182.62      183.63      4.72 o 
  -2  12   6       34.13       34.66      4.54 o 
   0  12   6      192.19      167.55      4.48 o 
   2  12   6       79.10       77.42      3.84 o 
   4  12   6        2.88        1.19      1.38 o 
  -5  13   6        9.18        6.22      1.61 o 
  -3  13   6      134.17      135.80      4.01 o 
  -1  13   6       79.45       74.03      2.97 o 
   1  13   6      301.44      306.37      6.64 o 
   3  13   6       38.08       37.47      3.82 o 
  -6  14   6       22.73       21.02      2.44 o 
  -4  14   6       46.57       50.31      5.16 o 
  -2  14   6       92.78       99.80      3.49 o 
   0  14   6       61.71       67.16      2.98 o 
   2  14   6       68.64       61.17      3.59 o 
  -5  15   6       63.28       63.76      3.58 o 
  -3  15   6        9.84        9.46      1.52 o 
  -1  15   6      141.82      141.27      5.49 o 
   1  15   6      236.75      226.04      6.87 o 
   3  15   6        0.34       -1.17      1.56 o 
  -4  16   6        0.03        1.34      1.25 o 
  -2  16   6       26.51       24.87      2.17 o 
   0  16   6       57.85       61.85      2.97 o 
   2  16   6       15.52       19.53      2.86 o 
  -3  17   6       16.17       16.81      1.89 o 
  -1  17   6       34.54       35.32      2.50 o 
   1  17   6        0.56        0.07      1.61 o 
  -7   1   7       10.91       10.34      1.78 o 
  -5   1   7       18.38       17.18      1.84 o 
  -3   1   7        4.27        4.17      1.07 o 
  -1   1   7      162.53      170.73      4.42 o 
  -8   2   7        8.58        6.85      1.34 o 
  -6   2   7       36.44       36.48      1.96 o 
  -4   2   7       41.31       36.49      1.75 o 
  -2   2   7       26.15       31.78      1.89 o 
   0   2   7       85.92       91.72      4.71 o 
  -7   3   7        8.23        9.81      1.37 o 
  -5   3   7        0.82       -0.25      0.79 o 
  -3   3   7      340.76      328.70      5.46 o 
  -1   3   7      172.95      182.43      4.47 o 
   1   3   7       20.80       18.07      2.06 o 
  -8   4   7       14.09       18.04      1.80 o 
  -6   4   7       50.24       41.63      2.10 o 
  -4   4   7       13.38       11.91      1.33 o 
  -2   4   7       15.95       15.25      2.15 o 
   0   4   7      157.59      160.12      4.31 o 
   2   4   7      129.10      119.18      4.93 o 
   4   4   7        0.83        1.27      1.34 o 
  -7   5   7       83.69       84.50      3.08 o 
  -5   5   7       83.01       76.63      2.59 o 
  -3   5   7       79.00       72.14      2.90 o 
  -1   5   7      179.53      181.83      6.03 o 
   1   5   7      114.84      110.63      3.68 o 
   3   5   7       53.71       54.46      3.69 o 
   5   5   7       20.98       18.32      2.64 o 
  -6   6   7      105.76       94.71      3.08 o 
  -4   6   7       25.33       24.68      2.00 o 
  -2   6   7       76.64       76.46      3.73 o 
   0   6   7       14.01       16.39      1.61 o 
   2   6   7       13.63       15.46      2.14 o 
   4   6   7       64.19       67.10      4.27 o 
  -7   7   7       34.20       34.41      2.20 o 
  -5   7   7       11.07       14.60      1.82 o 
  -3   7   7       87.22      105.12      3.75 o 
  -1   7   7      134.05      142.51      5.78 o 
   1   7   7       27.13       24.21      1.99 o 
   3   7   7       91.32       95.49      4.96 o 
   5   7   7        7.32        6.73      2.21 o 
  -6   8   7        0.48       -0.18      1.12 o 
  -4   8   7       93.69       89.44      4.51 o 
  -2   8   7      280.37      292.47      6.83 o 
   0   8   7      184.96      175.12      5.00 o 
   2   8   7       91.12       88.39      4.64 o 
   4   8   7       75.79       81.18      4.96 o 
  -7   9   7        0.57        0.58      1.15 o 
  -5   9   7       47.20       46.96      3.78 o 
  -3   9   7       85.92       91.19      4.09 o 
  -1   9   7       65.99       69.03      3.75 o 
   1   9   7       26.56       27.24      2.24 o 
   3   9   7        4.58        7.21      2.06 o 
  -6  10   7       84.53       86.05      4.06 o 
  -4  10   7       64.01       57.67      3.11 o 
  -2  10   7       27.94       30.99      2.38 o 
   0  10   7       90.76       89.35      3.67 o 
   2  10   7       18.47       20.75      2.75 o 
   4  10   7       23.76       28.70      4.07 o 
  -5  11   7       83.86       90.67      4.02 o 
  -3  11   7      239.31      238.29      6.50 o 
  -1  11   7       68.38       67.73      3.60 o 
   1  11   7       91.67       97.58      4.30 o 
   3  11   7       35.63       31.92      4.31 o 
  -4  12   7       66.52       73.07      3.19 o 
  -2  12   7       16.74       20.62      1.99 o 
   0  12   7       63.69       68.47      2.99 o 
   2  12   7        0.52        0.61      1.25 o 
  -5  13   7       46.10       45.27      3.19 o 
  -3  13   7        4.07        3.75      1.23 o 
  -1  13   7       95.05      100.47      3.72 o 
   1  13   7      101.34       89.97      9.74 o 
  -4  14   7        2.19        2.19      2.15 o 
  -2  14   7       23.80       28.28      2.28 o 
   0  14   7       30.50       36.97      2.81 o 
  -1  15   7       75.16       80.12      5.31 o 
  -6   0   8        9.13       11.69      2.61 o 
  -4   0   8       44.10       43.63      3.48 o 
  -7   1   8        2.12        2.88      1.49 o 
  -5   1   8       64.08       62.43      3.11 o 
  -3   1   8       45.25       54.10      3.69 o 
  -6   2   8        3.27        3.21      1.41 o 
  -4   2   8       56.79       59.71      4.16 o 
  -2   2   8       34.20       42.44      3.44 o 
  -7   3   8        6.21        6.43      1.71 o 
  -5   3   8       11.70       13.43      2.75 o 
  -3   3   8       15.00       16.04      2.61 o 
  -1   3   8       93.49       92.16      5.11 o 
  -6   4   8      100.72       96.61      5.90 o 
  -4   4   8        3.21        7.82      2.24 o 
  -2   4   8       39.78       34.62      3.51 o 
   0   4   8       25.86       27.48      3.22 o 
  -5   5   8        6.50        5.11      2.14 o 
  -3   5   8       41.67       44.57      3.80 o 
  -1   5   8       89.69       87.45      5.14 o 
  -6   6   8       12.00       14.85      3.04 o 
  -4   6   8       36.60       39.79      3.95 o 
  -2   6   8       15.13       20.42      3.11 o 
   0   6   8       20.06       24.40      3.29 o 
  -5   7   8        5.34        4.83      1.44 o 
  -3   7   8        8.27        6.93      1.46 o 
  -1   7   8       15.63       14.86      1.85 o 
  -4   8   8        9.69       12.46      1.84 o 
  -2   8   8        8.15        8.88      1.53 o 
   0   8   8       10.15       11.01      1.67 o 
   2   8   8       46.16       46.71      3.77 o 
  -5   9   8       59.56       60.90      3.29 o 
  -3   9   8       26.26       22.40      2.25 o 
  -1   9   8        0.54        0.96      1.02 o 
   1   9   8       23.15       25.45      3.08 o 
  -4  10   8        5.79        3.75      1.47 o 
  -2  10   8       82.16       86.19      3.73 o 
   0  10   8       43.93       46.04      2.95 o 
  -3  11   8       21.91       24.27      2.43 o 
  -1  11   8       25.00       31.21      2.58 o 
  -2  12   8       14.18       16.07      1.84 o 
  -5   1   9       22.80       25.16      3.33 o 
  -4   2   9        8.63        7.39      2.17 o 
  -3   3   9       39.15       38.02      3.80 o 
  -4   4   9        8.53       17.52      3.15 o 
  -2   4   9       33.68       39.03      3.91 o 
  -3   5   9        1.31        2.39      1.67 o 
  -1   5   9        5.60        7.46      2.10 o 
  -2   6   9       16.23       16.37      3.08 o 
  -1   7   9       10.91       12.20      2.86 o 
                                                 
